# Supplementary material for: Gene silencing by double-stranded RNA from C. elegans neurons reveals functional mosaicism of RNA interference
Source: Nucleic Acids Res. 2019 Sep 10;47(19):10059–71. doi: 10.1093/nar/gkz748 (PMC6821342; doi:10.1093/nar/gkz748)
Supplement: gkz748_Supplemental_Files [file gkz748_supplemental_files.zip]

Archive with 2 entries (2 files):
- Ravikumar_et_al_2019_Supplemental_Submission.pdf
- SupplementaryMovie_1.avi
